# Supplementary material for: Protein Coding Low‐Copy rpb2 and ef1‐α Regions Are Viable Fungal Metabarcoding DNA Markers Which Can Supplement ITS for Better Accuracy
Source: Ecol Evol. 2025 Apr 21;15(4):e71352. doi: 10.1002/ece3.71352 (PMC12011493; doi:10.1002/ece3.71352)
Supplement: Supplementary file 1 — Appendix S1 [file ECE3-15-e71352-s001.xlsx]

## Sheet: Supplementary Table S1
Protein coding low-copy rpb2 and ef1-α regions are viable fungal metabarcoding DNA markers which can supplement ITS for better accuracy
Vasilii Shapkin, Miroslav Caboň, Miroslav Kolařík, Katarína Adamčíková, Petr Baldrian, Tereza Michalková, Tomáš Větrovský, Slavomír Adamčík
Supplementary Table S1. List of samples with collection details and GenBank numbers of corresponding DNA sequences.
Species	Herbarium no. (Collection no.)	Location	Date	ITS		rpb2		ef1-α
				Sequence source	Accession No.	Sequence source	Accession No.	Sequence source	Accession No.
Dermoloma alexandri	LIP (PAM14110905)	FRA	2014-11-09	Sánchez-García et al. 2021	MW193775	This study	Failed	This study	PP996172
Dermoloma atrocinereum	LIP (PAM14110908)	FRA	2014-11-09	Sánchez-García et al. 2021	MW193802	This study	PQ124683	This study	PP996184
Dermoloma bellerianum	SAV F-20227	SVK	2017-09-25	Sánchez-García et al. 2021	MW193804	This study	PQ124684	This study	PP996188
Dermoloma cf. cuneifolium 1	LIP (PAM14110907)	FRA	2014-10-09	Sánchez-García et al. 2021	MW193813	This study	PQ124685	This study	PP996222
Dermoloma cf. cuneifolium 2	SAV F-3860	SVK	2012-10-11	Sánchez-García et al. 2021	MW193810	This study	PQ124686	This study	PP996211
Dermoloma cf. cuneifolium USA	SAV F-4094	USA	2013-11-02	Sánchez-García & Matheny 2017	KU058496		Failed		Failed
Dermoloma cf. phaeopodium	SAV F-4415	GBR	2014-10-26	Sánchez-García et al. 2021	MW193865	This study	PQ124687	This study	PP996180
Dermoloma cf. pseudocuneifolium	SAV F-4723	ROU	2015-09-27	This study	PQ165431	This study	PQ124688	This study	PP996215
Dermoloma cuneifolium	SAV F-4265	ROU	2014-10-04	Sánchez-García et al. 2021	MW193838	This study	PQ124689	This study	PP996206
Dermoloma magicum	SAV F-4142	SVK	2006-09-21	Sánchez-García et al. 2021	MW193848	This study	PQ124690	This study	PP996229
Dermoloma phaeopodium	SAV F-4249	SVK	2014-08-28	Sánchez-García et al. 2021	MW193851	This study	PQ124691	This study	PP996239
Dermoloma pseudocuneifolium	SAV F-4422	GBR	2014-10-26	Sánchez-García et al. 2021	MW193855	This study	PQ124692	This study	PP996202
Dermoloma cf. pusillum	SAV F-20013	ITA	2016-11-10	Sánchez-García et al. 2021	MW193815		Failed	This study	PP996233
Dermoloma sp. 2	SAV F-4359	GBR	2014-10-21	Sánchez-García et al. 2021	MW193871		Failed	This study	PP996255
Dermoloma sp. 3	SAV F-4248	SVK	2014-08-28	Sánchez-García et al. 2021	MW193881	This study	PQ124693	This study	PP996191
Dermoloma sp. 4	SAV F-4377	SVK	2014-10-22	Sánchez-García et al. 2021	MW193782	This study	PQ124694	This study	PP996214
Dermoloma sp. 11	SAV F-3838	SVK	2012-10-10	Sánchez-García et al. 2021	MW193789	This study	PQ124695	This study	PP996197
Dermoloma sp. 8	SAV F-20230	SVK	2017-09-25	Sánchez-García et al. 2021	MW193787	This study	PQ124696	This study	PP996243
Dermoloma sp. 6	SAV F-20505	DEU	2019-11-08	This study	PQ165437	This study	PQ124697	This study	PP996256
Hodophilus anatinus	SAV F-20083	GBR	2016-10-20	Adamčík et al. 2018	MH258218	This study	PQ124673	This study	PQ140451
Hodophilus atropunctus	SLO 1916	SVK	2016-10-01	Adamčík et al. 2017	MF043537	This study	PQ124674	This study	PQ140452
Hodophilus cambriensis	SAV F-4831	GBR	2016-10-08	Adamčík et al. 2018	MH258231	This study	PQ124675	This study	PQ140453
Hodophilus carpaticus	SLO 2498	SVK	2016-09-13	Adamčík et al. 2020	MN619679	This study	PQ124676	This study	PQ140454
Hodophilus foetens	SAV F-4446	DEU	2013-10-24	Adamčík et al. 2016	KU882882	This study	PQ124677	This study	PQ140455
Hodophilus micaceus	SAV F-4840	GBR	2016-10-08	Adamčík et al. 2018	MH258227	This study	PQ124678	This study	PQ140456
Hodophilus pallidus	SAV F-3486	SVK	2005-09-26	Adamčík et al. 2016	KU882898		Failed		Failed
Hodophilus phaeophyllus	LIP (PAM05100301)	FRA	2001-10-29	Adamčík et al. 2020	MN619684	This study	PQ124679		Failed
Hodophilus phaeoxanthus	C (EAT 2014-679291)	DNK	2014-09-03	Adamčík et al. 2018	MH258240	This study	PQ124680	This study	PQ140457
Hodophilus stramineus	SLO 784	SVK	2014-09-26	Adamčík et al. 2016	KU882897	This study	PQ124681	This study	PQ140458
Hodophilus variabilipes	SLO 723	SVK	2014-10-09	Adamčík et al. 2017	MF043543	This study	PQ124682	This study	PQ140459
Russula abbottabadensis	LAH310099	PAK	2014-08-04	Caboň et al. 2019	MG386703	This study	Failed	Kiran et al. 2021	MZ364137
Russula sp. 1	SAV (KG237)	ITA	2019-11-26	This study	PQ037112	This study	PQ223684	This study	PQ031251
Russula ayubiana	LAH 35438	PAK	2016-08-03	Kiran et al. 2021	MZ358867	This study	PQ223685	Kiran et al. 2021	MZ364139
Russula sp. 3	SAV F-20594	SVK	2020-07-20	This study	PQ037118	This study	PQ223693	This study	PQ031247
Russula sp. 2	SAV F-20611	SVK	2020-07-20	This study	PQ037116	This study	PQ223686	This study	PQ031250
Russula dryadicola	SAV F-20359	SWE	2018-08-28	This study	PQ037117	This study	PQ223687	This study	PQ031253
Russula globispora	SAV (JMT03102403)	FRA	2003-10-24	This study	PQ037114	This study	PQ223688	This study	PQ031249
Russula sp. 5	SAV F-4741	SVK	2015-10-12	This study	PQ037115	This study	PQ223689	This study	PQ031252
Russula sp. 4	SAV F-4852	ITA	2016-11-08	This study	PQ037113	This study	PQ223690	This study	PQ031246
Russula mattiroloana	KRA F-2018-2	POL	2018-07-08	Vidal et al. 2017	MK105657	This study	PQ223691	This study	PQ031248
Russula quercus-floribundae	LAH 36219	PAK	2018-07-29	Kiran et al. 2021	MN053395	This study	PQ223692	Kiran et al. 2021	MZ364152

## Sheet: Supplementary Table S2
Protein coding low-copy rpb2 and ef1-α regions are viable fungal metabarcoding DNA markers which can supplement ITS for better accuracy
Vasilii Shapkin, Miroslav Caboň, Miroslav Kolařík, Katarína Adamčíková, Petr Baldrian, Tereza Michalková, Tomáš Větrovský, Slavomír Adamčík
Supplementary Table S2. Primer pairs and PCR conditions used for Sanger sequencing.
Molecular marker	Single PCR mixture		PCR cycler program				Primer sequences [5′–3′]		References
	Reagent used	Volume	Operation	Temperature	Time	Cycles
ITS			Pre-heating of a lid	100 °C	-	26x			Gardes and Bruns 1993 White et al. 1990
	ddH2O	14 μl	Initial Denaturation	95 °C	15 minutes
	HOT FIREPol Blend Master Mix	4 μl	Denaturation	95 °C	30 seconds
	Forward Primer (10 μM)	0.5 μl	Annealing	50 °C	30 seconds		Forward	ITS1F
	Reverse Primer (10 μM)	0,5 μl	Elongation	72 °C	60 seconds		CTTGGTCATTTAGAGGAAGTAA
	Template DNA	1 μl	Final Elongation	72 °C	10 minutes		Reverse	ITS4
	Total volume	20 μl	Final Hold	10 °C	forever		TCCTCCGCTTATTGATATGC
rpb2	ddH2O	12.8 μl	Pre-heating of a lid	100 °C	-	34x			Liu et al. 1999
	5x MyTaq Red Reaction Buffer	4 μl	Initial Denaturation	95 °C	3 minutes
	Forward Primer (10 μM)	0.5 μl	Denaturation	95 °C	30 seconds
	Reverse Primer (10 μM)	0.5 μl	Annealing	52 °C	30 seconds		Forward	fRPB2-5F
	MyTaq™ Red DNA Polymerase	0.2 μl	Elongation	72 °C	30 seconds		GAYGAYMGWGATCAYTTYGG
	Template DNA	2 μl	Final Elongation	72 °C	7 minutes		Reverse	gRPB2-6R
	Total volume	20 μl	Final Hold	10 °C	forever		GCAGGRCARACCAWMCCCCA
ef1-α			Pre-heating of a lid	100 °C	-	35x			Rehner & Buckley 2005
			Initial Denaturation	95 °C	15 minutes
	ddH2O	14 μl	Denaturation	95 °C	60 seconds
	HOT FIREPol Blend Master Mix	4 μl	Annealing	58 °C	60 seconds
	Forward Primer (10 μM)	0.5 μl		59-71 °C	1°C / 10 sec		Forward	EF1-983F
	Reverse Primer (10 μM)	0.5 μl	Elongation	72 °C	60 seconds		GCYCCYGGHCAYCGTGAYTTYAT
	Template DNA	1 μl	Final Elongation	72 °C	10 minutes		Reverse	EF1-2218R
	Total volume	20 μl	Final Hold	10 °C	forever		ATGACACCRACRGCRACRGTYTG
References:
Gardes, M., Bruns, T.D. (1993). ITS primers with enhanced spe cificity for Basidiomycetes: application to the identification of mycorrhizae and rusts. Molecular Ecology, 2, 113–118. doi:10. 1111/j.1365-294X.1993.tb00005.x.
Liu, Y. J., Whelen, S., Hall, B. D. (1999). Phylogenetic relationships among ascomycetes: evidence from an RNA polymerse II subunit. Molecular Biology and Evolution, 16(12), 1799-808. doi: 10.1093/oxfordjournals.molbev.a026092.
Rehner, S. A., Buckley, E. (2005). A Beauveria phylogeny inferred from nuclear ITS and EF1-α sequences: evidence for cryptic diversification and links to Cordyceps teleomorphs. Mycologia, 97(1), 84–98. doi:10.1080/15572536.2006. 11832842.
White, T. J., Bruns, T. D., Lee, S., Taylor, J. W. (1990). Amplification and direct sequencing of fungal ribosomal RNA genes for phylogenetics. In: Innis, M. A., Gelfand, D. H., Sninsky, J. J., White, T. J., editors. PCR-protocols: a guide to methods and applications. San Diego (CA), Academic Press, 315–322.

## Sheet: Supplementary Table S3
Protein coding low-copy rpb2 and ef1-α regions are viable fungal metabarcoding DNA markers which can supplement ITS for better accuracy
Vasilii Shapkin, Miroslav Caboň, Miroslav Kolařík, Katarína Adamčíková, Petr Baldrian, Tereza Michalková, Tomáš Větrovský, Slavomír Adamčík
Supplementary Table S3. Primer pairs and PCR conditions used for Illumina sequencing of mock communities.
Molecular marker	Single PCR mixture		PCR cycler program				Primer sequences [5′–3′]		References
	Reagent used	Volume	Operation	Temperature	Time	Cycles
ITS1	ddH2O	13.8 μl	Pre-heating of a lid	100 °C	-	25x			Schmidt et al. 2013 White et al. 1990
	5x MyTaq Red Reaction Buffer	4 μl	Initial Denaturation	95 °C	3 minutes
	Forward Primer (10 μM)	0.5 μl	Denaturation	95 °C	30 seconds
	Reverse Primer (10 μM)	0.5 μl	Annealing	55 °C	30 seconds		Forward	ITS1FI2
	MyTaq™ Red DNA Polymerase	0.2 μl	Elongation	72 °C	60 seconds		CAGAACCWGCGGARGGATCA
	Template DNA	1 μl	Final Elongation	72 °C	7 minutes		Reverse	ITS2
	Total volume	20 μl	Final Hold	10 °C	forever		GCTGCGTTCTTCATCGATGC
ITS2	ddH2O	13.8 μl	Pre-heating of a lid	100 °C	-	25x			White et al. 1990
	5x MyTaq Red Reaction Buffer	4 μl	Initial Denaturation	95 °C	3 minutes
	Forward Primer (10 μM)	0.5 μl	Denaturation	95 °C	30 seconds
	Reverse Primer (10 μM)	0.5 μl	Annealing	55 °C	30 seconds		Forward	ITS3
	MyTaq™ Red DNA Polymerase	0.2 μl	Elongation	72 °C	60 seconds		AGGCATCGATGAAGAACGCAGC
	Template DNA	1 μl	Final Elongation	72 °C	7 minutes		Reverse	ITS4
	Total volume	20 μl	Final Hold	10 °C	forever		TCCTCCGCTTATTGATATGC
rpb2	ddH2O	12.8 μl	Pre-heating of a lid	100 °C	-	35x			Liu et al. 1999
	5x MyTaq Red Reaction Buffer	4 μl	Initial Denaturation	95 °C	3 minutes
	Forward Primer (10 μM)	0.5 μl	Denaturation	95 °C	30 seconds
	Reverse Primer (10 μM)	0.5 μl	Annealing	52 °C	30 seconds		Forward	fRPB2-5F
	MyTaq™ Red DNA Polymerase	0.2 μl	Elongation	72 °C	60 seconds		GAYGAYMGWGATCAYTTYGG
	Template DNA	2 μl	Final Elongation	72 °C	7 minutes		Reverse	gRPB2-6R
	Total volume	20 μl	Final Hold	10 °C	forever		GCAGGRCARACCAWMCCCCA
ef1-α	ddH2O	13.8 μl	Pre-heating of a lid	100 °C	-	30x			Rehner & Buckley 2005
	5x MyTaq Red Reaction Buffer	4 μl	Initial Denaturation	95 °C	3 minutes
	Forward Primer (10 μM)	0.5 μl	Denaturation	95 °C	30 seconds
	Reverse Primer (10 μM)	0.5 μl	Annealing	56 °C	30 seconds		Forward	EF1-1577F
	MyTaq™ Red DNA Polymerase	0.2 μl	Elongation	72 °C	60 seconds		AACARGAYGTBTACAAGATYGGTGG
	Template DNA	1 μl	Final Elongation	72 °C	7 minutes		Reverse	Efgr
	Total volume	20 μl	Final Hold	10 °C	forever		GCAATGTGGGCRGTRTGRCARTC
References:
Gardes, M., Bruns, T.D. (1993). ITS primers with enhanced spe cificity for Basidiomycetes: application to the identification of mycorrhizae and rusts. Molecular Ecology, 2, 113–118. doi:10. 1111/j.1365-294X.1993.tb00005.x.
Liu, Y. J., Whelen, S., Hall, B. D. (1999). Phylogenetic relationships among ascomycetes: evidence from an RNA polymerse II subunit. Molecular Biology and Evolution, 16(12), 1799-808. doi: 10.1093/oxfordjournals.molbev.a026092.
Rehner, S. A., Buckley, E. (2005). A Beauveria phylogeny inferred from nuclear ITS and EF1-α sequences: evidence for cryptic diversification and links to Cordyceps teleomorphs. Mycologia, 97(1), 84–98. doi:10.1080/15572536.2006. 11832842.
Schmidt, P.-A., Bálint, M., Greshake, B., Bandow, C., Römbke, J., Schmitt, I. (2013). Illumina metabarcoding of a soil fungal community. Soil Biology and Biochemistry, 65, 128-132. doi.org/10.1016/j.soilbio.2013.05.014.
White, T. J., Bruns, T. D., Lee, S., Taylor, J. W. (1990). Amplification and direct sequencing of fungal ribosomal RNA genes for phylogenetics. In: Innis, M. A., Gelfand, D. H., Sninsky, J. J., White, T. J., editors. PCR-protocols: a guide to methods and applications. San Diego (CA), Academic Press, 315–322.

## Sheet: Supplementary Table S4
Protein coding low-copy rpb2 and ef1-α regions are viable fungal metabarcoding DNA markers which can supplement ITS for better accuracy
Vasilii Shapkin, Miroslav Caboň, Miroslav Kolařík, Katarína Adamčíková, Petr Baldrian, Tereza Michalková, Tomáš Větrovský, Slavomír Adamčík
Supplementary Table S4. The number of processed sequence reads during quality filtering steps.
Target region	Mock community	PCR repetiton	Total reads	Good reads	Unmerged	Short	Low quality	Chimeric	Non-target
ITS1	Dermoloma	1	36076	24659	9802	0	24	1548	43
ITS1	Dermoloma	2	8051	5530	2255	0	3	255	8
ITS1	Dermoloma	3	18648	13107	4898	0	8	620	15
ITS1	Hodophilus	1	32761	28273	3874	0	0	585	29
ITS1	Hodophilus	2	40136	34761	4741	0	0	595	39
ITS1	Hodophilus	3	46906	40586	5501	0	1	764	54
ITS1	Russula	1	31337	23360	6183	0	0	1746	48
ITS1	Russula	2	47610	35618	9233	0	0	2684	75
ITS1	Russula	3	25105	19869	3715	0	0	1486	35
ITS2	Dermoloma	1	20882	15359	4910	0	134	465	14
ITS2	Dermoloma	2	8658	6234	2123	0	67	230	4
ITS2	Dermoloma	3	16569	12099	3855	0	118	486	11
ITS2	Hodophilus	1	18571	14692	3490	0	220	145	24
ITS2	Hodophilus	2	18123	14559	3206	0	204	129	25
ITS2	Hodophilus	3	20801	16328	4095	0	181	173	24
ITS2	Russula	1	16946	7411	8023	0	807	699	6
ITS2	Russula	2	20036	8841	9561	0	940	690	4
ITS2	Russula	3	27606	13932	11052	0	1265	1349	8
ef1-α	Dermoloma	1	29937	7721	9920	10884	132	99	1181
ef1-α	Dermoloma	2	31189	7859	9909	11959	157	127	1178
ef1-α	Dermoloma	3	20165	3872	6487	8700	67	81	958
ef1-α	Hodophilus	1	28762	4086	21879	2156	14	72	555
ef1-α	Hodophilus	2	23354	3659	17743	1619	9	41	283
ef1-α	Hodophilus	3	29368	4098	21272	3345	10	54	589
ef1-α	Russula	1	7807	3729	3645	310	28	85	10
ef1-α	Russula	2	10533	5030	4813	499	56	83	52
ef1-α	Russula	3	14463	8687	5204	279	75	174	44
rpb2	Dermoloma	1	4684	2633	1403	404	202	12	30
rpb2	Dermoloma	2	5710	3365	1598	484	211	18	34
rpb2	Dermoloma	3	6072	3460	1771	543	235	26	37
rpb2	Hodophilus	1	3429	2563	502	158	170	26	10
rpb2	Hodophilus	2	10497	6836	2661	451	438	54	57
rpb2	Hodophilus	3	9006	6174	1988	429	291	86	38
rpb2	Russula	1	19496	13321	4850	450	558	295	22
rpb2	Russula	2	20941	15468	4379	245	628	219	2
rpb2	Russula	3	10343	6922	2801	220	317	80	3
